# Supplementary material for: Group ICA of wide-field calcium imaging data reveals the retrosplenial cortex as a major contributor to cortical activity during anesthesia
Source: Front Cell Neurosci. 2024 May 10;18:1258793. doi: 10.3389/fncel.2024.1258793 (PMC11116703; doi:10.3389/fncel.2024.1258793)
Supplement: Supplementary file 6 [file Table_1.xlsx]

## Sheet: Sheet1
Parameter Name	Value
ICA Algorithm	Infomax
Stability analysis type	ICASSO
ICASSO mode	RandInit
ICASSO No of ICA run	40
ICASSO Min Cluster size	32
ICASSO Max cluster size	40
ICA block	45
ICA stop	1e-06
ICA weight	0
ICA lrate	0.0047199
ICA maxsteps	512
ICA anneal	0.9
ICA annealdeg	60
ICA momentum	0
ICA Extended	0
Posact	off
Sphering	on
Select Bias	on
Parameters used to run the group ICA analysis, the only parameter missing is the number of components that is reported in each analysis performed.
